# Supplementary material for: Normal and Tumoral Melanocytes Exhibit q-Gaussian Random Search Patterns
Source: PLoS One. 2014 Sep 9;9(9):e104253. doi: 10.1371/journal.pone.0104253 (PMC4159146; doi:10.1371/journal.pone.0104253)
Supplement: Text S1 — Supporting information text file. (TEX) [file pone.0104253.s010.tex]

\documentclass[10pt]{article}

\usepackage{amsmath}
\usepackage{amssymb}
\usepackage{graphicx}
\usepackage{subfigure}

\topmargin 0.0cm
\oddsidemargin 0.5cm
\evensidemargin 0.5cm
\textwidth 16cm 
\textheight 21cm

% Use the PLoS provided bibtex style
%\bibliographystyle{plos2009}

\makeatletter
\renewcommand{\@biblabel}[1]{\quad#1.}
\makeatother

\date{}
\pagestyle{myheadings}
\makeatletter 
\renewcommand{\thefigure}{S\@arabic\c@figure} 
\renewcommand{\thetable}{S\@arabic\c@table}

\begin{document}

\begin{flushleft}
{\Large
\textbf{Supporting information --- Normal and tumoral melanocytes exhibit q-Gaussian random search patterns.}
}
\\
Priscila C. A. da Silva$^{1}$, 
Tiago V. Rosembach$^{1}$, 
An\'esia A. Santos$^{2}$, 
M\'arcio S. Rocha$^{1}$,
Marcelo L. Martins$^{1,3,\ast}$
\\
\bf{1} Departamento de F\'{\i}sica, Universidade Federal de Vi\c cosa, Vi\c cosa, Minas Gerais, Brazil
\\
\bf{2} Departamento de Bioqu\'{\i}mica e Biologia Molecular, Universidade Federal de Vi\c cosa, Vi\c cosa, Minas Gerais, Brazil
\\
\bf{3} National Institute of Science and Technology for Complex Systems, Brazil
\\
$\ast$ E-mail: mmartins@ufv.br
\end{flushleft}

\section*{Positional error estimate}
Since the quantitative description of cell migration relies on the tracks traced out by the centroids of the cell's perimeters, it is imperative to determine the magnitude of the noise on centroid coordinates introduced by image analysis (pixel round-off errors). An objective approach to estimate the noise on the centroid positions from pixellation was proposed by Li, Cox and Flyvbjerg in reference \cite{Li}. In this approach, the positional error is estimated from the velocity power spectrum. Specifically, the experimental power spectrum is the sum of three contributions: the ``theoretical'' spectrum, usually a $1/f^\alpha$ behavior; the spectral aliasing which can substantially distort the apparent scaling exponent of the $1/f^\alpha$ component; and a positional noise from finite size of the pixels in the camera used. The $1/f^\alpha$ noise is obtained from the power-law fitting to the linear portion of the log-log plot of the experimental spectrum in a frequency range distant from the Nyquist frequency ($f_{Nyq}=0.5 f_s$, the sampling frequency). The aliasing distorts the $1/f^\alpha$ ($\alpha=2$ in our case) into \cite{Li,Berg}
\begin{equation}
\mathcal {P}(f) \sim \frac{1}{1-cos( \pi f/f_{Nyq})},
\label{aliasing} 
\end{equation}
and the positional error contribution to the power spectrum has the form \cite{Li}
\begin{equation}
\mathcal {P}_{pos.noise}(f) \sim \frac{4 \sigma^2_{pos}}{\Delta t}[1-cos( \pi f/f_{Nyq})]. 
\label{pos_noise}
\end{equation}
Then, by fitting the sum of the Eqs. (\ref{aliasing}) and (\ref{pos_noise}) to the experimental average velocity power spectrum, we can estimate the value of $\sigma_{pos}$. In Figure S1, the average of spectra of individual Melan A cells is fitted with the aliased $1/f^2$ spectrum (Eq. (\ref{aliasing})) plus the positional noise spectrum (Eq. (\ref{pos_noise})) for frequencies ranging from $0.003$ min$^{-1}$ to the Nyquist frequency $f_{Nyq}=0.5$ min$^{-1}$. This fitting procedure leads to a value $\sigma_{pos}=0.002$ $\mu$m for the error on our determination of the centroid position. Positional errors slightly smaller or of the same magnitude were estimated for Melan A and contaminated B16F10 cells.

It can be noticed from Figure S1 that just the inclusion of aliasing generate a good fit to the experimental power spectrum. Consequently, the positional error is very small in such case. For comparison, we also used the aliasing correction to the $1/f^2$ spectrum suggested by Kirchner \cite{Kirchner}. As can be seen in Figure S2, the aliasing contribution exhibits a smaller curvature at the end of the spectrum in comparison to that proposed by Li et al. \cite{Li}, hence the positional error estimated from Eq. (\ref{pos_noise}) is greater. Nevertheless, its magnitude is yet very small. Indeed, our positional error estimated through the velocity power spectrum is outside of the theoretical range, [$0.022$ $\mu$m, $0.098$ $\mu$m], that one obtains applying the simple arguments provided by Li, Cox and Flyvbjerg in the supporting information of their paper \cite{Li} to our experiment. So, in our assays other sources of error should be dominant, for instance those associated to the cell contour capture in images with low contrast between the background and this phase object. Conservatively, we decided to assume a roughest estimate given by the lower bound $\sigma_{pos}=0.022$ $\mu$m obtained from those naive theoretical arguments.

\section*{Directional and reorientation flights}
We defined a directional ``flight'' starting at a time point $t_i$ as a succession of at least $n>1$ steps in an individual cell track having turn angles $\alpha (t_j) < \alpha^*$. In turn, a re-orientation flight begins at $t_i$ if $n>1$ successive time steps have $\alpha (t_j) \ge \alpha^*$. The values $\alpha^*=5^\circ$, $15^\circ$, $30^\circ$, $45^\circ$, and $60^\circ$ were chosen. The length $l$ of a flight starting at a time point $t_i$ is defined as its contour length or the total distance it traverses, i. e., 
\[ l=\sum_{j=1}^n |\vec{r}_{i+j}-\vec{r}_{i+j-1}|, \]
where $n$ is the number of steps comprising the flight.  In Figure S3 are shown the length distributions for directional and re-orientation flights observed in Melan A cell tracks for $\alpha^*=15^\circ$, $30^\circ$, and $45^\circ$. As can be seen, the length distributions are exponential for both directional and re-orientation flights and their characteristic contour lengths decrease as $\alpha^*$ increases. Further, directional flights have shorter characteristic length scales $l^*$ than the re-orientation flights. A decreasing $l^*$ for directional flights appears to be, at a first sight, paradoxical. However, as $\alpha^*$ increases, these flights are less frequently interrupted by re-orientation jumps. In consequence, shortest flights progressively vanish, the flight length distribution is shifted towards greater $l$ values and becomes more homogeneous, leading to short tails and, thus, to smaller $l^*$.


The turn angle distributions within directional flights, responsible for either revertive or progressive motions, have widths that increase as $\alpha^*$ increases. For re-orientation flights turn angle distributions with maxima at $\pm 180^\circ$ are observed, as shown in Figure S4.

Concerning the frequencies of directional flights, they are rare in comparison with single tumble or directional jumps, and re-orientation sequences. A tumble step is just a jump with a turn angle greater than $\alpha^*$ that ends a directional flight. All these major features guided the construction of our model for the cell migration.

\section*{The effect of mycoplasma contamination on flights}
As shown in Figure S5, the B16F10 cells contaminated with mycoplasma exhibit directional flights having lengths exponentially distributed with a significantly smaller characteristic length $l^*$ in comparison to Melan A and B16F10 cells. In addition, the average contour length of such flights is also smaller than those for the other cell lineages. Nevertheless, for reorientation flights, the length distribution is slightly shifted towards smaller $l$ values. So, contaminated B16F10 cells perform more and slightly shorter re-orientation flights than Melan A and uncontaminated B16F10 cells. Despite these quantitative differences, the flight length distributions for contaminated B16F10 cells exhibit the same qualitative behavior of their uncontaminated counterparts.

Figure S6 shows the turn angles distribution within contaminated B16F10 cell flights. It is worth to notice that the turn angles in directional flights are more uniformly distributed even for increasing thresholds $\alpha$, yielding flatter histograms than those corresponding to Melan A and uncontaminated B16F10 cells. This simply reflects a turn angle distribution without a peak centered in $0^\circ$. The lack of this central maximum also implies in more uniform distribution of turn angles within re-orientation flights for intermediate values of $\alpha$ ($\alpha^* < \alpha < \pi/2$). In contrast, the peaks at large $\alpha$ values are sharper in contaminated B16F10 cell re-orientation flights than those exhibited by the other cell lineages tested.

\section*{Additional  simulation results}
Here we present simulation results demonstrating that the central maximum of the turn angle distribution $P(\alpha)$ is indeed controlled by the characteristic number $n^*$ of steps comprising directional flights, as shown in Figure S7. Further, since the long directional flights impairs cell diffusivity due to re-orientation events with a preference for large tumbles ($\alpha \sim 180^\circ$), the increase of $n^*$ also decreases the growth rate in time of the exponent $\gamma$ associated to the scaling of the mean-squared displacement. This feature, shown in Figure S8, is central to explain the larger diffusivity (greater exponent $\gamma$) exhibited by contaminated B16F10 cells.

\section*{The movie}
Finally, we attached a movie (Movie S1) to illustrates the dynamics of cell shape alteration and pseudopod protrusion under random motility conditions.

\begin{thebibliography}{99}

\bibitem{Li} Li L, Cox EC, Flyvberg H (2011) `Dicty dynamics': \textit{Dictyostelium} motility as persistent random motion. Phys. Biol 8: 046006.

\bibitem{Berg} Berg-S\o rensen K and Flyvbjerg H (2004) Power spectrum analysis for optical tweezers. Rev. Sci. Instrum. 75: 594-612.

\bibitem{Kirchner} Kirchner JW (2005) Aliasing in $1/f^\alpha$ noise spectra: Origins, consequences, and remedies. Phys. Rev. E 71: 066110.

\end{thebibliography}

\end{document}
